# Supplementary material for: Toward Smart VR Education in Media Production: Integrating AI into Human-Centered and Interactive Learning Systems
Source: Biomimetics (Basel). 2026 Jan 4;11(1):34. doi: 10.3390/biomimetics11010034 (PMC12838545; doi:10.3390/biomimetics11010034)
Supplement: Supplementary file 1 [file biomimetics-11-00034-s001.zip]

Archive with 1 entries (1 files):
- biomimetics-4035329-supplementary.pdf
